# Supplementary material for: Genome-Wide Detection of Quantitative Trait Loci and Prediction of Candidate Genes for Seed Sugar Composition in Early Mature Soybean
Source: Int J Mol Sci. 2023 Feb 5;24(4):3167. doi: 10.3390/ijms24043167 (PMC9966586; doi:10.3390/ijms24043167)
Supplement: Supplementary file 1 [file ijms-24-03167-s001.zip]

Archive with 1 entries (1 files):
- ijms-2190624-supplementary.pdf
